# Supplementary material for: Development of 18 Quality Control Gates for Additive Manufacturing of Error Free Patient-Specific Implants
Source: Materials (Basel). 2019 Sep 24;12(19):3110. doi: 10.3390/ma12193110 (PMC6803939; doi:10.3390/ma12193110)
Supplement: Supplementary file 1 [file materials-12-03110-s001.zip]

Archive with 2 entries (2 files):
- S1_FILE-1.pdf
- S2_FILE-1.pdf
